# Supplementary material for: BLTR1 Is Decreased in Steroid Resistant Pro-Inflammatory CD28nullCD8+ T Lymphocytes in Patients with COPD—The Spillover Hypothesis Explained?
Source: Biology (Basel). 2023 Sep 20;12(9):1261. doi: 10.3390/biology12091261 (PMC10525726; doi:10.3390/biology12091261)
Supplement: Supplementary file 1 [file biology-12-01261-s001.zip]

Archive with 1 entries (1 files):
- biology-2578427-supplementary.pptx
